# Supplementary material for: Peptide Aptamer PA3 Attenuates the Viability of Aeromonas veronii by Hindering of Small Protein B-Outer Membrane Protein A Signal Pathway
Source: Front Microbiol. 2022 May 19;13:900234. doi: 10.3389/fmicb.2022.900234 (PMC9159911; doi:10.3389/fmicb.2022.900234)
Supplement: Supplementary file 1 [file Data_Sheet_1.xlsx]

## Sheet: Data Set S1
Promoter Caculator
TSS	strand	Tx_rate	dG_total	dG_10	dG_35	dG_UP	dG_ext10	dG_spacer	dG_disc	dG_ITR	UP	hex35	spacer	hex10	disc	ITR
20	-	93.2541	-0.487502	0.422354	0.0226939	0.476353	-0.214403	-0.009	-0.180016	-0.0471244	GCCTCTCCGCTATTCAGGGTATCC	ATCCGA	ACGCAGCCTCAAATGA	CCAGCA	GCTCAGGA	GTGTGAAGCGGCCTGCATTA
21	-	74.7299	-0.35216	0.422354	0.0226939	0.476353	-0.214403	-0.009	-0.180016	0.0882169	GCCTCTCCGCTATTCAGGGTATCC	ATCCGA	ACGCAGCCTCAAATGA	CCAGCA	GCTCAGG	AGTGTGAAGCGGCCTGCATT
22	-	160.72	-0.820181	0.0531832	-0.255015	0.48899	-0.159503	-0.0924	0.16588	-0.0629582	AGGCGGCCTCTCCGCTATTCAGGG	ATCCCA	TCCGAACGCAGCCTCAA	ATGACC	AGCAGCTCAG	GAGTGTGAAGCGGCCTGCAT
23	-	131.849	-0.699166	0.0531832	-0.255015	0.48899	-0.159503	-0.0924	0.16588	0.0580573	AGGCGGCCTCTCCGCTATTCAGGG	ATCCCA	TCCGAACGCAGCCTCAA	ATGACC	AGCAGCTCA	GGAGTGTGAAGCGGCCTGCA
24	-	153.359	-0.791529	0.0531832	-0.255015	0.48899	-0.159503	-0.0924	0.16588	-0.0343066	AGGCGGCCTCTCCGCTATTCAGGG	ATCCCA	TCCGAACGCAGCCTCAA	ATGACC	AGCAGCTC	AGGAGTGTGAAGCGGCCTGC
25	-	180.387	-0.890735	-0.198959	-0.0929738	0.522373	0.0248202	-0.0924	-0.114464	0.0192268	GTCAGGCGGCCTCTCCGCTATTCA	GGTATC	CCATCCGAACGCAGCCT	CAAATG	ACCAGCAGCT	CAGGAGTGTGAAGCGGCCTG
26	-	259.583	-1.11318	-0.657727	-0.0929738	0.522373	0.136824	-0.009	-0.0188818	-0.0354375	GTCAGGCGGCCTCTCCGCTATTCA	GGTATC	CCATCCGAACGCAGCC	TCAAAT	GACCAGCAGC	TCAGGAGTGTGAAGCGGCCT
27	-	229.313	-1.03741	-0.657727	-0.0929738	0.522373	0.136824	-0.009	-0.0188818	0.0403385	GTCAGGCGGCCTCTCCGCTATTCA	GGTATC	CCATCCGAACGCAGCC	TCAAAT	GACCAGCAG	CTCAGGAGTGTGAAGCGGCC
28	-	272.042	-1.14183	-0.657727	-0.0929738	0.522373	0.136824	-0.009	-0.0188818	-0.0640892	GTCAGGCGGCCTCTCCGCTATTCA	GGTATC	CCATCCGAACGCAGCC	TCAAAT	GACCAGCA	GCTCAGGAGTGTGAAGCGGC
29	-	215.33	-0.998952	-0.657727	-0.0929738	0.522373	0.136824	-0.009	-0.0188818	0.078792	GTCAGGCGGCCTCTCCGCTATTCA	GGTATC	CCATCCGAACGCAGCC	TCAAAT	GACCAGC	AGCTCAGGAGTGTGAAGCGG
30	-	271.204	-1.13995	-0.657727	-0.0929738	0.522373	0.136824	-0.009	-0.0188818	-0.0622042	GTCAGGCGGCCTCTCCGCTATTCA	GGTATC	CCATCCGAACGCAGCC	TCAAAT	GACCAG	CAGCTCAGGAGTGTGAAGCG
31	-	129.147	-0.68651	-0.140426	-0.0518582	0.470971	-0.0561766	-0.0924	0.107809	0.0339296	CCGTCAGGCGGCCTCTCCGCTATT	AGGGTA	TCCCATCCGAACGCAGC	CTCAAA	TGACCA	GCAGCTCAGGAGTGTGAAGC
32	-	108.429	-0.579647	-0.211368	-0.0605254	0.559219	0.122381	-0.0924	0.0949575	-0.0335526	GAAGCCGTCAGGCGGCCTCTCCGC	ATTCAG	GGTATCCCATCCGAACG	CAGCCT	CAAATGACC	AGCAGCTCAGGAGTGTGAAG
33	-	103.272	-0.549864	-0.211368	-0.0605254	0.559219	0.122381	-0.0924	0.0949575	-0.00376995	GAAGCCGTCAGGCGGCCTCTCCGC	ATTCAG	GGTATCCCATCCGAACG	CAGCCT	CAAATGAC	CAGCAGCTCAGGAGTGTGAA
34	-	95.7264	-0.503494	-0.211368	-0.0605254	0.559219	0.122381	-0.0924	0.0949575	0.0426005	GAAGCCGTCAGGCGGCCTCTCCGC	ATTCAG	GGTATCCCATCCGAACG	CAGCCT	CAAATGA	CCAGCAGCTCAGGAGTGTGA
35	-	103.655	-0.552126	-0.211368	-0.0605254	0.559219	0.122381	-0.0924	0.0949575	-0.00603192	GAAGCCGTCAGGCGGCCTCTCCGC	ATTCAG	GGTATCCCATCCGAACG	CAGCCT	CAAATG	ACCAGCAGCTCAGGAGTGTG
36	-	60.8615	-0.2267	0.292735	-0.0287236	0.600157	0.0718602	-0.0924	-0.154571	0.0426005	TGTGAAGCCGTCAGGCGGCCTCTC	GCTATT	CAGGGTATCCCATCCGA	ACGCAG	CCTCAAAT	GACCAGCAGCTCAGGAGTGT
37	-	73.8498	-0.34492	0.227268	0.00441755	0.519602	-0.171094	-0.0924	0.132808	-0.00716291	CTGTGTGAAGCCGTCAGGCGGCCT	TCCGCT	ATTCAGGGTATCCCATC	CGAACG	CAGCCTCAAA	TGACCAGCAGCTCAGGAGTG
38	-	154.266	-0.795131	-0.0123841	-0.234122	0.603823	-0.159503	0.1168	-0.175138	0.0237507	CCCTGTGTGAAGCCGTCAGGCGGC	TCTCCG	CTATTCAGGGTATCCCAT	CCGAAC	GCAGCCTCAA	ATGACCAGCAGCTCAGGAGT
39	-	166.837	-0.84301	-0.0123841	-0.234122	0.603823	-0.159503	0.1168	-0.175138	-0.0241277	CCCTGTGTGAAGCCGTCAGGCGGC	TCTCCG	CTATTCAGGGTATCCCAT	CCGAAC	GCAGCCTCA	AATGACCAGCAGCTCAGGAG
40	-	167.146	-0.844141	-0.0123841	-0.234122	0.603823	-0.159503	0.1168	-0.175138	-0.0252587	CCCTGTGTGAAGCCGTCAGGCGGC	TCTCCG	CTATTCAGGGTATCCCAT	CCGAAC	GCAGCCTC	AAATGACCAGCAGCTCAGGA
41	-	170.688	-0.856959	-0.0123841	-0.234122	0.603823	-0.159503	0.1168	-0.175138	-0.0380765	CCCTGTGTGAAGCCGTCAGGCGGC	TCTCCG	CTATTCAGGGTATCCCAT	CCGAAC	GCAGCCT	CAAATGACCAGCAGCTCAGG
42	-	156.76	-0.804933	-0.0123841	-0.234122	0.603823	-0.159503	0.1168	-0.175138	0.0139488	CCCTGTGTGAAGCCGTCAGGCGGC	TCTCCG	CTATTCAGGGTATCCCAT	CCGAAC	GCAGCC	TCAAATGACCAGCAGCTCAG
43	-	126.795	-0.675278	0.23844	-0.286866	0.53759	-0.139301	0.1168	-0.137966	-0.0456164	ACTTTCCCTGTGTGAAGCCGTCAG	CGGCCT	CTCCGCTATTCAGGGTAT	CCCATC	CGAACGCAGC	CTCAAATGACCAGCAGCTCA
44	-	472.073	-1.47869	-0.572979	-0.286866	0.53759	-0.0796496	-0.0924	-0.108969	0.0829389	ACTTTCCCTGTGTGAAGCCGTCAG	CGGCCT	CTCCGCTATTCAGGGTA	TCCCAT	CCGAACGCAG	CCTCAAATGACCAGCAGCTC
45	-	582.587	-1.60725	-0.572979	-0.286866	0.53759	-0.0796496	-0.0924	-0.108969	-0.0456164	ACTTTCCCTGTGTGAAGCCGTCAG	CGGCCT	CTCCGCTATTCAGGGTA	TCCCAT	CCGAACGCA	GCCTCAAATGACCAGCAGCT
46	-	472.073	-1.47869	-0.572979	-0.286866	0.53759	-0.0796496	-0.0924	-0.108969	0.0829389	ACTTTCCCTGTGTGAAGCCGTCAG	CGGCCT	CTCCGCTATTCAGGGTA	TCCCAT	CCGAACGC	AGCCTCAAATGACCAGCAGC
47	-	582.587	-1.60725	-0.572979	-0.286866	0.53759	-0.0796496	-0.0924	-0.108969	-0.0456164	ACTTTCCCTGTGTGAAGCCGTCAG	CGGCCT	CTCCGCTATTCAGGGTA	TCCCAT	CCGAACG	CAGCCTCAAATGACCAGCAG
48	-	534.716	-1.55485	-0.572979	-0.286866	0.53759	-0.0796496	-0.0924	-0.108969	0.00678591	ACTTTCCCTGTGTGAAGCCGTCAG	CGGCCT	CTCCGCTATTCAGGGTA	TCCCAT	CCGAAC	GCAGCCTCAAATGACCAGCA
49	-	247.212	-1.08334	-0.850387	0.0423052	0.638847	0.191352	-0.009	-0.106428	-0.0316676	GCGCACTTTCCCTGTGTGAAGCCG	CAGGCG	GCCTCTCCGCTATTCA	GGGTAT	CCCATCCGAA	CGCAGCCTCAAATGACCAGC
50	-	224.255	-1.02377	-0.850387	0.0423052	0.638847	0.191352	-0.009	-0.106428	0.0278976	GCGCACTTTCCCTGTGTGAAGCCG	CAGGCG	GCCTCTCCGCTATTCA	GGGTAT	CCCATCCGA	ACGCAGCCTCAAATGACCAG
51	-	270.342	-1.138	-0.850387	0.0423052	0.638847	0.191352	-0.009	-0.106428	-0.0863319	GCGCACTTTCCCTGTGTGAAGCCG	CAGGCG	GCCTCTCCGCTATTCA	GGGTAT	CCCATCCG	AACGCAGCCTCAAATGACCA
52	-	225.921	-1.0283	-0.850387	0.0423052	0.638847	0.191352	-0.009	-0.106428	0.0233737	GCGCACTTTCCCTGTGTGAAGCCG	CAGGCG	GCCTCTCCGCTATTCA	GGGTAT	CCCATCC	GAACGCAGCCTCAAATGACC
53	-	249.048	-1.08786	-0.850387	0.0423052	0.638847	0.191352	-0.009	-0.106428	-0.0361915	GCGCACTTTCCCTGTGTGAAGCCG	CAGGCG	GCCTCTCCGCTATTCA	GGGTAT	CCCATC	CGAACGCAGCCTCAAATGAC
54	-	160.774	-0.820386	-0.198661	-0.0563452	0.388127	-0.171094	-0.0924	0.159016	0.109329	AGTGCGCACTTTCCCTGTGTGAAG	CGTCAG	GCGGCCTCTCCGCTATT	CAGGGT	ATCCCAT	CCGAACGCAGCCTCAAATGA
55	-	193.576	-0.933862	-0.198661	-0.0563452	0.388127	-0.171094	-0.0924	0.159016	-0.00414695	AGTGCGCACTTTCCCTGTGTGAAG	CGTCAG	GCGGCCTCTCCGCTATT	CAGGGT	ATCCCA	TCCGAACGCAGCCTCAAATG
56	-	159.574	-0.815806	-0.601811	0.19036	0.414158	0.0718602	-0.0924	0.0804624	0.079923	CCTGAGTGCGCACTTTCCCTGTGT	AAGCCG	TCAGGCGGCCTCTCCGC	TATTCA	GGGTATCCC	ATCCGAACGCAGCCTCAAAT
57	-	187.332	-0.913825	-0.601811	0.19036	0.414158	0.0718602	-0.0924	0.0804624	-0.0180958	CCTGAGTGCGCACTTTCCCTGTGT	AAGCCG	TCAGGCGGCCTCTCCGC	TATTCA	GGGTATCC	CATCCGAACGCAGCCTCAAA
58	+	44.6501	-0.0373951	-0.0353667	0.147952	0.303072	0.136824	0.367	-0.03471	0.0361915	TAATGCAGGCCGCTTCACACTCCT	AGCTGC	TGGTCATTTGAGGCT	GCGTTC	GGATGG	GATACCCTGAATAGCGGAGA
58	-	487.389	-1.49821	-0.850387	-0.234592	0.475645	0.188148	-0.0924	-0.106186	0.079923	GCGCCTGAGTGCGCACTTTCCCTG	GTGAAG	CCGTCAGGCGGCCTCTC	CGCTAT	TCAGGGTATC	CCATCCGAACGCAGCCTCAA
59	+	44.5675	-0.0362641	-0.0353667	0.147952	0.303072	0.136824	0.367	-0.03471	0.0373225	TAATGCAGGCCGCTTCACACTCCT	AGCTGC	TGGTCATTTGAGGCT	GCGTTC	GGATGGG	ATACCCTGAATAGCGGAGAG
59	-	505.142	-1.52007	-0.850387	-0.234592	0.475645	0.188148	-0.0924	-0.106186	0.0580573	GCGCCTGAGTGCGCACTTTCCCTG	GTGAAG	CCGTCAGGCGGCCTCTC	CGCTAT	TCAGGGTAT	CCCATCCGAACGCAGCCTCA
60	+	69.2584	-0.305689	0.234333	0.147952	0.303072	-0.214403	-0.0924	0.202863	0.0712521	TAATGCAGGCCGCTTCACACTCCT	AGCTGC	TGGTCATTTGAGGCTGC	GTTCGG	ATGGGA	TACCCTGAATAGCGGAGAGG
60	-	479.044	-1.48765	-0.850387	-0.234592	0.475645	0.188148	-0.0924	-0.106186	0.0904788	GCGCCTGAGTGCGCACTTTCCCTG	GTGAAG	CCGTCAGGCGGCCTCTC	CGCTAT	TCAGGGTA	TCCCATCCGAACGCAGCCTC
61	+	69.0025	-0.303427	0.234333	0.147952	0.303072	-0.214403	-0.0924	0.202863	0.0735141	TAATGCAGGCCGCTTCACACTCCT	AGCTGC	TGGTCATTTGAGGCTGC	GTTCGG	ATGGGAT	ACCCTGAATAGCGGAGAGGC
61	-	502.966	-1.51743	-0.850387	-0.234592	0.475645	0.188148	-0.0924	-0.106186	0.0606962	GCGCCTGAGTGCGCACTTTCCCTG	GTGAAG	CCGTCAGGCGGCCTCTC	CGCTAT	TCAGGGT	ATCCCATCCGAACGCAGCCT
62	+	220.518	-1.0135	-0.266564	-0.223919	0.331309	0.0718602	-0.0924	0.0804624	0.0441084	ATGCAGGCCGCTTCACACTCCTGA	CTGCTG	GTCATTTGAGGCTGCGT	TCGGAT	GGGATA	CCCTGAATAGCGGAGAGGCC
62	-	454.293	-1.45523	-0.850387	-0.234592	0.475645	0.188148	-0.0924	-0.106186	0.1229	GCGCCTGAGTGCGCACTTTCCCTG	GTGAAG	CCGTCAGGCGGCCTCTC	CGCTAT	TCAGGG	TATCCCATCCGAACGCAGCC
63	+	209.383	-0.981834	-0.266564	-0.223919	0.331309	0.0718602	-0.0924	0.0804624	0.075776	ATGCAGGCCGCTTCACACTCCTGA	CTGCTG	GTCATTTGAGGCTGCGT	TCGGAT	GGGATAC	CCTGAATAGCGGAGAGGCCG
63	-	173.646	-0.867458	-0.287234	-0.158746	0.449181	0.188148	-0.0924	-0.0284064	0.0203577	GGGCGCCTGAGTGCGCACTTTCCC	GTGTGA	AGCCGTCAGGCGGCCTC	TCCGCT	ATTCAGG	GTATCCCATCCGAACGCAGC
64	+	247.632	-1.08438	-0.266564	-0.223919	0.331309	0.0718602	-0.0924	0.0804624	-0.0267667	ATGCAGGCCGCTTCACACTCCTGA	CTGCTG	GTCATTTGAGGCTGCGT	TCGGAT	GGGATACC	CTGAATAGCGGAGAGGCCGC
64	-	142.19	-0.745312	-0.287234	-0.158746	0.449181	0.188148	-0.0924	-0.0284064	0.142504	GGGCGCCTGAGTGCGCACTTTCCC	GTGTGA	AGCCGTCAGGCGGCCTC	TCCGCT	ATTCAG	GGTATCCCATCCGAACGCAG
65	+	232.963	-1.04706	-0.259695	-0.41647	0.437045	0.191352	-0.009	-0.0602029	0.0282746	AGGCCGCTTCACACTCCTGAGCTG	TGGTCA	TTTGAGGCTGCGTTCG	GATGGG	ATACCC	TGAATAGCGGAGAGGCCGCC
65	-	366.955	-1.32474	-0.389182	-0.573396	0.375384	0.136824	0.1168	-0.108969	0.076153	CGTTATGGGCGCCTGAGTGCGCAC	TTCCCT	GTGTGAAGCCGTCAGGCG	GCCTCT	CCGCTATTCA	GGGTATCCCATCCGAACGCA
66	+	244.748	-1.07722	-0.259695	-0.41647	0.437045	0.191352	-0.009	-0.0602029	-0.00188498	AGGCCGCTTCACACTCCTGAGCTG	TGGTCA	TTTGAGGCTGCGTTCG	GATGGG	ATACCCT	GAATAGCGGAGAGGCCGCCT
66	-	316.85	-1.23502	-0.389182	-0.573396	0.375384	0.136824	0.1168	-0.108969	0.165878	CGTTATGGGCGCCTGAGTGCGCAC	TTCCCT	GTGTGAAGCCGTCAGGCG	GCCTCT	CCGCTATTC	AGGGTATCCCATCCGAACGC
67	+	422.485	-1.41087	-0.485928	-0.41647	0.437045	0.0270969	0.1168	-0.114464	-0.0165878	AGGCCGCTTCACACTCCTGAGCTG	TGGTCA	TTTGAGGCTGCGTTCGGA	TGGGAT	ACCCTG	AATAGCGGAGAGGCCGCCTG
67	-	439.966	-1.43565	-0.282018	-0.573396	0.375384	-0.0561766	-0.009	0.0249421	0.0429775	CGTTATGGGCGCCTGAGTGCGCAC	TTCCCT	GTGTGAAGCCGTCAGG	CGGCCT	CTCCGCTATT	CAGGGTATCCCATCCGAACG
68	+	367.282	-1.32529	-0.485928	-0.41647	0.437045	0.0270969	0.1168	-0.114464	0.0689901	AGGCCGCTTCACACTCCTGAGCTG	TGGTCA	TTTGAGGCTGCGTTCGGA	TGGGAT	ACCCTGA	ATAGCGGAGAGGCCGCCTGA
68	-	382.243	-1.34969	-0.282018	-0.573396	0.375384	-0.0561766	-0.009	0.0249421	0.128932	CGTTATGGGCGCCTGAGTGCGCAC	TTCCCT	GTGTGAAGCCGTCAGG	CGGCCT	CTCCGCTAT	TCAGGGTATCCCATCCGAAC
69	+	389.208	-1.36073	-0.485928	-0.41647	0.437045	0.0270969	0.1168	-0.114464	0.0335526	AGGCCGCTTCACACTCCTGAGCTG	TGGTCA	TTTGAGGCTGCGTTCGGA	TGGGAT	ACCCTGAA	TAGCGGAGAGGCCGCCTGAC
69	-	453.747	-1.4545	-0.282018	-0.573396	0.375384	-0.0561766	-0.009	0.0249421	0.0241277	CGTTATGGGCGCCTGAGTGCGCAC	TTCCCT	GTGTGAAGCCGTCAGG	CGGCCT	CTCCGCTA	TTCAGGGTATCCCATCCGAA
70	+	373.22	-1.33509	-0.485928	-0.41647	0.437045	0.0270969	0.1168	-0.114464	0.0591882	AGGCCGCTTCACACTCCTGAGCTG	TGGTCA	TTTGAGGCTGCGTTCGGA	TGGGAT	ACCCTGAAT	AGCGGAGAGGCCGCCTGACG
70	-	382.243	-1.34969	-0.282018	-0.573396	0.375384	-0.0561766	-0.009	0.0249421	0.128932	CGTTATGGGCGCCTGAGTGCGCAC	TTCCCT	GTGTGAAGCCGTCAGG	CGGCCT	CTCCGCT	ATTCAGGGTATCCCATCCGA
71	+	362.331	-1.317	-0.485928	-0.41647	0.437045	0.0270969	0.1168	-0.114464	0.077284	AGGCCGCTTCACACTCCTGAGCTG	TGGTCA	TTTGAGGCTGCGTTCGGA	TGGGAT	ACCCTGAATA	GCGGAGAGGCCGCCTGACGG
71	-	435.376	-1.42924	-0.282018	-0.573396	0.375384	-0.0561766	-0.009	0.0249421	0.0493864	CGTTATGGGCGCCTGAGTGCGCAC	TTCCCT	GTGTGAAGCCGTCAGG	CGGCCT	CTCCGC	TATTCAGGGTATCCCATCCG
72	+	1034.04	-1.95791	-0.977552	-0.767834	0.52406	0.0270969	-0.009	0.152032	0.0516483	TTCACACTCCTGAGCTGCTGGTCA	TTGAGG	CTGCGTTCGGATGGGA	TACCCT	GAATAG	CGGAGAGGCCGCCTGACGGC
72	-	156.761	-0.804937	0.235992	-0.573396	0.375384	-0.159503	0.367	-0.165948	0.0738911	CGTTATGGGCGCCTGAGTGCGCAC	TTCCCT	GTGTGAAGCCGTCAG	GCGGCC	TCTCCG	CTATTCAGGGTATCCCATCC
73	+	921.387	-1.88741	-0.977552	-0.767834	0.52406	0.0270969	-0.009	0.152032	0.122146	TTCACACTCCTGAGCTGCTGGTCA	TTGAGG	CTGCGTTCGGATGGGA	TACCCT	GAATAGC	GGAGAGGCCGCCTGACGGCT
73	-	179.75	-0.888571	0	0.0349929	0.388182	-0.0796496	-0.0924	-0.154571	-0.0267667	AAGTCGTTATGGGCGCCTGAGTGC	CACTTT	CCCTGTGTGAAGCCGTC	AGGCGG	CCTCTCC	GCTATTCAGGGTATCCCATC
74	+	1095.1	-1.99297	-0.977552	-0.767834	0.52406	0.0270969	-0.009	0.152032	0.0165878	TTCACACTCCTGAGCTGCTGGTCA	TTGAGG	CTGCGTTCGGATGGGA	TACCCT	GAATAGCG	GAGAGGCCGCCTGACGGCTT
74	-	152.173	-0.786783	0	0.0349929	0.388182	-0.0796496	-0.0924	-0.154571	0.075022	AAGTCGTTATGGGCGCCTGAGTGC	CACTTT	CCCTGTGTGAAGCCGTC	AGGCGG	CCTCTC	CGCTATTCAGGGTATCCCAT
75	+	951.421	-1.90701	-0.977552	-0.767834	0.52406	0.0270969	-0.009	0.152032	0.102543	TTCACACTCCTGAGCTGCTGGTCA	TTGAGG	CTGCGTTCGGATGGGA	TACCCT	GAATAGCGG	AGAGGCCGCCTGACGGCTTC
75	-	100.771	-0.534882	-0.117977	-0.0818255	0.389855	0.136824	-0.009	0.0660146	0.0395845	ATAAGTCGTTATGGGCGCCTGAGT	CGCACT	TTCCCTGTGTGAAGCC	GTCAGG	CGGCCTCT	CCGCTATTCAGGGTATCCCA
76	+	1034.04	-1.95791	-0.977552	-0.767834	0.52406	0.0270969	-0.009	0.152032	0.0516483	TTCACACTCCTGAGCTGCTGGTCA	TTGAGG	CTGCGTTCGGATGGGA	TACCCT	GAATAGCGGA	GAGGCCGCCTGACGGCTTCA
76	-	94.0443	-0.492658	-0.117977	-0.0818255	0.389855	0.136824	-0.009	0.0660146	0.081808	ATAAGTCGTTATGGGCGCCTGAGT	CGCACT	TTCCCTGTGTGAAGCC	GTCAGG	CGGCCTC	TCCGCTATTCAGGGTATCCC
77	+	241.286	-1.06851	0	-0.767834	0.52406	0.110996	-0.0924	-0.00485752	0.119884	TTCACACTCCTGAGCTGCTGGTCA	TTGAGG	CTGCGTTCGGATGGGAT	ACCCTG	AATAGCGGAG	AGGCCGCCTGACGGCTTCAC
77	-	157.137	-0.8064	-0.229579	-0.00323952	0.414676	-0.214403	-0.009	0.132808	0.0606962	TGCAATAAGTCGTTATGGGCGCCT	AGTGCG	CACTTTCCCTGTGTGA	AGCCGT	CAGGCGGCCT	CTCCGCTATTCAGGGTATCC
78	+	232.833	-1.04671	-0.870885	0.139532	0.400766	0.122381	-0.0924	0.16588	0.0463704	ACACTCCTGAGCTGCTGGTCATTT	AGGCTG	CGTTCGGATGGGATACC	CTGAAT	AGCGGAGA	GGCCGCCTGACGGCTTCACA
78	-	153.496	-0.792075	-0.229579	-0.00323952	0.414676	-0.214403	-0.009	0.132808	0.075022	TGCAATAAGTCGTTATGGGCGCCT	AGTGCG	CACTTTCCCTGTGTGA	AGCCGT	CAGGCGGCC	TCTCCGCTATTCAGGGTATC
79	+	209.008	-0.98074	-0.870885	0.139532	0.400766	0.122381	-0.0924	0.16588	0.112345	ACACTCCTGAGCTGCTGGTCATTT	AGGCTG	CGTTCGGATGGGATACC	CTGAAT	AGCGGAGAG	GCCGCCTGACGGCTTCACAC
79	-	163.666	-0.831282	-0.229579	-0.00323952	0.414676	-0.214403	-0.009	0.132808	0.0358145	TGCAATAAGTCGTTATGGGCGCCT	AGTGCG	CACTTTCCCTGTGTGA	AGCCGT	CAGGCGGC	CTCTCCGCTATTCAGGGTAT
80	+	242.807	-1.07235	-0.870885	0.139532	0.400766	0.122381	-0.0924	0.16588	0.0207347	ACACTCCTGAGCTGCTGGTCATTT	AGGCTG	CGTTCGGATGGGATACC	CTGAAT	AGCGGAGAGG	CCGCCTGACGGCTTCACACA
80	-	142.018	-0.744573	-0.229579	-0.00323952	0.414676	-0.214403	-0.009	0.132808	0.122523	TGCAATAAGTCGTTATGGGCGCCT	AGTGCG	CACTTTCCCTGTGTGA	AGCCGT	CAGGCGG	CCTCTCCGCTATTCAGGGTA
81	+	124.632	-0.664762	-0.179886	-0.250558	0.511449	0.188148	-0.0924	-0.03471	0.151552	CTCCTGAGCTGCTGGTCATTTGAG	CTGCGT	TCGGATGGGATACCCTG	AATAGC	GGAGAGGC	CGCCTGACGGCTTCACACAG
81	-	165.595	-0.838445	-0.229579	-0.00323952	0.414676	-0.214403	-0.009	0.132808	0.0286516	TGCAATAAGTCGTTATGGGCGCCT	AGTGCG	CACTTTCCCTGTGTGA	AGCCGT	CAGGCG	GCCTCTCCGCTATTCAGGGT
82	+	172.827	-0.86457	-0.179886	-0.250558	0.511449	0.188148	-0.0924	-0.03471	-0.0482554	CTCCTGAGCTGCTGGTCATTTGAG	CTGCGT	TCGGATGGGATACCCTG	AATAGC	GGAGAGGCC	GCCTGACGGCTTCACACAGG
82	-	86.9682	-0.444851	0.0706238	0.181372	0.464575	-0.214403	-0.009	-0.108969	0.129309	CCTCTGCAATAAGTCGTTATGGGC	CCTGAG	TGCGCACTTTCCCTGT	GTGAAG	CCGTCAGGC	GGCCTCTCCGCTATTCAGGG
83	+	127.509	-0.678711	-0.179886	-0.250558	0.511449	0.188148	-0.0924	-0.03471	0.137603	CTCCTGAGCTGCTGGTCATTTGAG	CTGCGT	TCGGATGGGATACCCTG	AATAGC	GGAGAGGCCG	CCTGACGGCTTCACACAGGG
83	-	120.02	-0.641717	0.121922	-0.323693	0.371481	0.0248202	-0.0924	0.16588	0.0486324	TCGCCTCTGCAATAAGTCGTTATG	GCGCCT	GAGTGCGCACTTTCCCT	GTGTGA	AGCCGTCAGG	CGGCCTCTCCGCTATTCAGG
84	+	159.111	-0.81403	-0.579111	0.126485	0.412282	0.110996	-0.009	0.12377	-0.0410925	CTGAGCTGCTGGTCATTTGAGGCT	CGTTCG	GATGGGATACCCTGAA	TAGCGG	AGAGGCCGC	CTGACGGCTTCACACAGGGA
84	-	106.878	-0.570842	0.121922	-0.323693	0.371481	0.0248202	-0.0924	0.16588	0.119507	TCGCCTCTGCAATAAGTCGTTATG	GCGCCT	GAGTGCGCACTTTCCCT	GTGTGA	AGCCGTCAG	GCGGCCTCTCCGCTATTCAG
85	+	128.849	-0.685098	-0.579111	0.126485	0.412282	0.110996	-0.009	0.12377	0.0878399	CTGAGCTGCTGGTCATTTGAGGCT	CGTTCG	GATGGGATACCCTGAA	TAGCGG	AGAGGCCGCC	TGACGGCTTCACACAGGGAA
85	-	120.768	-0.645513	-0.292827	-0.33649	0.419775	0.191352	0.1168	0.152032	0.0622042	TTTTCGCCTCTGCAATAAGTCGTT	TGGGCG	CCTGAGTGCGCACTTTCC	CTGTGT	GAAGCCGTCA	GGCGGCCTCTCCGCTATTCA
86	+	153.741	-0.79305	0.120347	-0.113244	0.43277	-0.139301	-0.0924	0.0121782	-0.0550413	GAGCTGCTGGTCATTTGAGGCTGC	TTCGGA	TGGGATACCCTGAATAG	CGGAGA	GGCCGCCT	GACGGCTTCACACAGGGAAA
86	-	108.611	-0.58067	-0.292827	-0.33649	0.419775	0.191352	0.1168	0.152032	0.127047	TTTTCGCCTCTGCAATAAGTCGTT	TGGGCG	CCTGAGTGCGCACTTTCC	CTGTGT	GAAGCCGTC	AGGCGGCCTCTCCGCTATTC
87	+	124.962	-0.66638	0.120347	-0.113244	0.43277	-0.139301	-0.0924	0.0121782	0.0716291	GAGCTGCTGGTCATTTGAGGCTGC	TTCGGA	TGGGATACCCTGAATAG	CGGAGA	GGCCGCCTG	ACGGCTTCACACAGGGAAAG
87	-	207.509	-0.976341	-0.0711477	-0.33649	0.419775	-0.114388	-0.009	0.0239006	0.0693671	TTTTCGCCTCTGCAATAAGTCGTT	TGGGCG	CCTGAGTGCGCACTTT	CCCTGT	GTGAAGCCGT	CAGGCGGCCTCTCCGCTATT
88	+	143.833	-0.752335	0.120347	-0.113244	0.43277	-0.139301	-0.0924	0.0121782	-0.0143258	GAGCTGCTGGTCATTTGAGGCTGC	TTCGGA	TGGGATACCCTGAATAG	CGGAGA	GGCCGCCTGA	CGGCTTCACACAGGGAAAGT
88	-	189.17	-0.919792	-0.0711477	-0.33649	0.419775	-0.114388	-0.009	0.0239006	0.125916	TTTTCGCCTCTGCAATAAGTCGTT	TGGGCG	CCTGAGTGCGCACTTT	CCCTGT	GTGAAGCCG	TCAGGCGGCCTCTCCGCTAT
89	+	97.161	-0.512585	0.238334	-0.306707	0.475489	0.110996	-0.009	-0.154571	0.0912328	CTGGTCATTTGAGGCTGCGTTCGG	TGGGAT	ACCCTGAATAGCGGAG	AGGCCG	CCTGAC	GGCTTCACACAGGGAAAGTG
89	-	235.045	-1.05249	-0.0711477	-0.33649	0.419775	-0.114388	-0.009	0.0239006	-0.00678591	TTTTCGCCTCTGCAATAAGTCGTT	TGGGCG	CCTGAGTGCGCACTTT	CCCTGT	GTGAAGCC	GTCAGGCGGCCTCTCCGCTA
90	+	124.402	-0.663633	0.441301	-0.306707	0.475489	-0.0561766	-0.0924	-0.117395	-0.0493864	CTGGTCATTTGAGGCTGCGTTCGG	TGGGAT	ACCCTGAATAGCGGAGA	GGCCGC	CTGACG	GCTTCACACAGGGAAAGTGC
90	-	188.821	-0.918661	-0.0711477	-0.33649	0.419775	-0.114388	-0.009	0.0239006	0.127047	TTTTCGCCTCTGCAATAAGTCGTT	TGGGCG	CCTGAGTGCGCACTTT	CCCTGT	GTGAAGC	CGTCAGGCGGCCTCTCCGCT
91	+	108.281	-0.578809	0.441301	-0.306707	0.475489	-0.0561766	-0.0924	-0.117395	0.0354375	CTGGTCATTTGAGGCTGCGTTCGG	TGGGAT	ACCCTGAATAGCGGAGA	GGCCGC	CTGACGG	CTTCACACAGGGAAAGTGCG
91	-	214.802	-0.997453	-0.0711477	-0.33649	0.419775	-0.114388	-0.009	0.0239006	0.0482554	TTTTCGCCTCTGCAATAAGTCGTT	TGGGCG	CCTGAGTGCGCACTTT	CCCTGT	GTGAAG	CCGTCAGGCGGCCTCTCCGC
92	+	181.809	-0.895532	-0.282018	0.170373	0.401118	-0.0561766	-0.0924	-0.0188818	-0.0591882	GGTCATTTGAGGCTGCGTTCGGAT	GGATAC	CCTGAATAGCGGAGAGG	CCGCCT	GACGGC	TTCACACAGGGAAAGTGCGC
92	-	86.6661	-0.442724	0.0246493	-0.0261262	0.280089	0.188148	-0.009	-0.0299655	0.0878399	ATTTTCGCCTCTGCAATAAGTCGT	ATGGGC	GCCTGAGTGCGCACTT	TCCCTG	TGTGAA	GCCGTCAGGCGGCCTCTCCG
93	+	153.821	-0.793366	-0.282018	0.170373	0.401118	-0.0561766	-0.0924	-0.0188818	0.0429775	GGTCATTTGAGGCTGCGTTCGGAT	GGATAC	CCTGAATAGCGGAGAGG	CCGCCT	GACGGCT	TCACACAGGGAAAGTGCGCA
93	-	56.0936	-0.176842	-0.041523	-0.0261262	0.280089	0.122381	0.367	0.0239006	0.0557953	ATTTTCGCCTCTGCAATAAGTCGT	ATGGGC	GCCTGAGTGCGCACT	TTCCCT	GTGTGA	AGCCGTCAGGCGGCCTCTCC
94	+	187.967	-0.91589	-0.282018	0.170373	0.401118	-0.0561766	-0.0924	-0.0188818	-0.079546	GGTCATTTGAGGCTGCGTTCGGAT	GGATAC	CCTGAATAGCGGAGAGG	CCGCCT	GACGGCTT	CACACAGGGAAAGTGCGCAC
95	+	152.404	-0.787711	-0.282018	0.170373	0.401118	-0.0561766	-0.0924	-0.0188818	0.0486324	GGTCATTTGAGGCTGCGTTCGGAT	GGATAC	CCTGAATAGCGGAGAGG	CCGCCT	GACGGCTTC	ACACAGGGAAAGTGCGCACT
96	+	190.183	-0.923053	-0.282018	0.170373	0.401118	-0.0561766	-0.0924	-0.0188818	-0.0867089	GGTCATTTGAGGCTGCGTTCGGAT	GGATAC	CCTGAATAGCGGAGAGG	CCGCCT	GACGGCTTCA	CACAGGGAAAGTGCGCACTC
97	+	87.0133	-0.445168	0.180869	0.0223785	0.447918	0.0718602	-0.0924	-0.180016	0.0625812	ATTTGAGGCTGCGTTCGGATGGGA	ACCCTG	AATAGCGGAGAGGCCGC	CTGACG	GCTTCAC	ACAGGGAAAGTGCGCACTCA
98	+	112.399	-0.601621	0.180869	0.0223785	0.447918	0.0718602	-0.0924	-0.180016	-0.0938718	ATTTGAGGCTGCGTTCGGATGGGA	ACCCTG	AATAGCGGAGAGGCCGC	CTGACG	GCTTCACA	CAGGGAAAGTGCGCACTCAG
99	+	300.57	-1.20278	-0.311883	-0.529941	0.564484	0.188148	-0.0924	-0.106186	0.0433544	TGAGGCTGCGTTCGGATGGGATAC	CTGAAT	AGCGGAGAGGCCGCCTG	ACGGCT	TCACAC	AGGGAAAGTGCGCACTCAGG
100	+	452.037	-1.45219	-0.21516	-0.529941	0.564484	-0.214403	0.1168	-0.140964	-0.0746451	TGAGGCTGCGTTCGGATGGGATAC	CTGAAT	AGCGGAGAGGCCGCCTGA	CGGCTT	CACACA	GGGAAAGTGCGCACTCAGGC
101	+	377.295	-1.34173	-0.21516	-0.529941	0.564484	-0.214403	0.1168	-0.140964	0.0358145	TGAGGCTGCGTTCGGATGGGATAC	CTGAAT	AGCGGAGAGGCCGCCTGA	CGGCTT	CACACAG	GGAAAGTGCGCACTCAGGCG
102	+	457.084	-1.45897	-0.21516	-0.529941	0.564484	-0.214403	0.1168	-0.140964	-0.081431	TGAGGCTGCGTTCGGATGGGATAC	CTGAAT	AGCGGAGAGGCCGCCTGA	CGGCTT	CACACAGG	GAAAGTGCGCACTCAGGCGC
103	+	402.044	-1.38056	-0.21516	-0.529941	0.564484	-0.214403	0.1168	-0.140964	-0.00301596	TGAGGCTGCGTTCGGATGGGATAC	CTGAAT	AGCGGAGAGGCCGCCTGA	CGGCTT	CACACAGGG	AAAGTGCGCACTCAGGCGCC
104	+	439.933	-1.4356	-0.21516	-0.529941	0.564484	-0.214403	0.1168	-0.140964	-0.0580573	TGAGGCTGCGTTCGGATGGGATAC	CTGAAT	AGCGGAGAGGCCGCCTGA	CGGCTT	CACACAGGGA	AAGTGCGCACTCAGGCGCCC
105	+	122.467	-0.654052	0.056707	-0.368165	0.49548	0.0270969	-0.0924	0.132808	0.0527793	CTGCGTTCGGATGGGATACCCTGA	TAGCGG	AGAGGCCGCCTGACGGC	TTCACA	CAGGGAA	AGTGCGCACTCAGGCGCCCA
106	+	144.482	-0.755087	0.056707	-0.368165	0.49548	0.0270969	-0.0924	0.132808	-0.0482554	CTGCGTTCGGATGGGATACCCTGA	TAGCGG	AGAGGCCGCCTGACGGC	TTCACA	CAGGGAAA	GTGCGCACTCAGGCGCCCAT
107	+	120.147	-0.642365	0.056707	-0.368165	0.49548	0.0270969	-0.0924	0.132808	0.0644662	CTGCGTTCGGATGGGATACCCTGA	TAGCGG	AGAGGCCGCCTGACGGC	TTCACA	CAGGGAAAG	TGCGCACTCAGGCGCCCATA
108	+	144.482	-0.755087	0.056707	-0.368165	0.49548	0.0270969	-0.0924	0.132808	-0.0482554	CTGCGTTCGGATGGGATACCCTGA	TAGCGG	AGAGGCCGCCTGACGGC	TTCACA	CAGGGAAAGT	GCGCACTCAGGCGCCCATAA
109	+	100.658	-0.534195	0	0.0309841	0.385004	-0.159503	0.1168	-0.0448785	0.0957568	GTTCGGATGGGATACCCTGAATAG	GGAGAG	GCCGCCTGACGGCTTCAC	ACAGGG	AAAGTG	CGCACTCAGGCGCCCATAAC
110	+	112.478	-0.602054	0	0.0309841	0.385004	-0.159503	0.1168	-0.0448785	0.0278976	GTTCGGATGGGATACCCTGAATAG	GGAGAG	GCCGCCTGACGGCTTCAC	ACAGGG	AAAGTGC	GCACTCAGGCGCCCATAACG
111	+	106.273	-0.56737	0	0.0309841	0.385004	-0.159503	0.1168	-0.0448785	0.0625812	GTTCGGATGGGATACCCTGAATAG	GGAGAG	GCCGCCTGACGGCTTCAC	ACAGGG	AAAGTGCG	CACTCAGGCGCCCATAACGA
112	+	110.689	-0.592252	0	0.0309841	0.385004	-0.159503	0.1168	-0.0448785	0.0376995	GTTCGGATGGGATACCCTGAATAG	GGAGAG	GCCGCCTGACGGCTTCAC	ACAGGG	AAAGTGCGC	ACTCAGGCGCCCATAACGAC
113	+	101.97	-0.542111	0	0.0309841	0.385004	-0.159503	0.1168	-0.0448785	0.0878399	GTTCGGATGGGATACCCTGAATAG	GGAGAG	GCCGCCTGACGGCTTCAC	ACAGGG	AAAGTGCGCA	CTCAGGCGCCCATAACGACT
114	+	492.386	-1.50444	-0.498151	-0.289952	0.445097	-0.0561766	-0.009	-0.139409	0.00150798	TGGGATACCCTGAATAGCGGAGAG	CCGCCT	GACGGCTTCACACAGG	GAAAGT	GCGCAC	TCAGGCGCCCATAACGACTT
115	+	423.846	-1.41283	-0.498151	-0.289952	0.445097	-0.0561766	-0.009	-0.139409	0.0931178	TGGGATACCCTGAATAGCGGAGAG	CCGCCT	GACGGCTTCACACAGG	GAAAGT	GCGCACT	CAGGCGCCCATAACGACTTA
116	+	491.476	-1.50331	-0.498151	-0.289952	0.445097	-0.0561766	-0.009	-0.139409	0.00263897	TGGGATACCCTGAATAGCGGAGAG	CCGCCT	GACGGCTTCACACAGG	GAAAGT	GCGCACTC	AGGCGCCCATAACGACTTAT
117	+	425.155	-1.41472	-0.498151	-0.289952	0.445097	-0.0561766	-0.009	-0.139409	0.0912328	TGGGATACCCTGAATAGCGGAGAG	CCGCCT	GACGGCTTCACACAGG	GAAAGT	GCGCACTCA	GGCGCCCATAACGACTTATT
118	+	493.298	-1.50557	-0.498151	-0.289952	0.445097	-0.0561766	-0.009	-0.139409	0.000376995	TGGGATACCCTGAATAGCGGAGAG	CCGCCT	GACGGCTTCACACAGG	GAAAGT	GCGCACTCAG	GCGCCCATAACGACTTATTG
119	+	98.4331	-0.520535	0.271678	-0.399408	0.505624	0.0610364	-0.0924	0.0249421	0.0663512	ATACCCTGAATAGCGGAGAGGCCG	CTGACG	GCTTCACACAGGGAAAG	TGCGCA	CTCAGG	CGCCCATAACGACTTATTGC
120	+	121.125	-0.647316	0.229654	-0.399408	0.505624	-0.0561766	0.1168	-0.106186	0.0207347	ATACCCTGAATAGCGGAGAGGCCG	CTGACG	GCTTCACACAGGGAAAGT	GCGCAC	TCAGGC	GCCCATAACGACTTATTGCA
121	+	218.645	-1.00829	-0.770786	0.0715275	0.546734	-0.0796496	-0.009	0.132808	0.0584343	CCCTGAATAGCGGAGAGGCCGCCT	ACGGCT	TCACACAGGGAAAGTG	CGCACT	CAGGCG	CCCATAACGACTTATTGCAG
122	+	228.857	-1.03619	-0.770786	0.0715275	0.546734	-0.0796496	-0.009	0.132808	0.0305366	CCCTGAATAGCGGAGAGGCCGCCT	ACGGCT	TCACACAGGGAAAGTG	CGCACT	CAGGCGC	CCATAACGACTTATTGCAGA
123	+	239.546	-1.06409	-0.770786	0.0715275	0.546734	-0.0796496	-0.009	0.132808	0.00263897	CCCTGAATAGCGGAGAGGCCGCCT	ACGGCT	TCACACAGGGAAAGTG	CGCACT	CAGGCGCC	CATAACGACTTATTGCAGAG
124	+	240.879	-1.06748	-0.770786	0.0715275	0.546734	-0.0796496	-0.009	0.132808	-0.00075399	CCCTGAATAGCGGAGAGGCCGCCT	ACGGCT	TCACACAGGGAAAGTG	CGCACT	CAGGCGCCC	ATAACGACTTATTGCAGAGG
125	+	242.37	-1.07125	-0.770786	0.0715275	0.546734	-0.0796496	-0.009	0.132808	-0.00452394	CCCTGAATAGCGGAGAGGCCGCCT	ACGGCT	TCACACAGGGAAAGTG	CGCACT	CAGGCGCCCA	TAACGACTTATTGCAGAGGC
126	+	220.199	-1.01262	-0.117977	-0.887194	0.617363	0.136824	0.367	-0.166884	-0.00339296	AATAGCGGAGAGGCCGCCTGACGG	TTCACA	CAGGGAAAGTGCGCA	CTCAGG	CGCCCAT	AACGACTTATTGCAGAGGCG
127	+	221.972	-1.01752	-0.117977	-0.887194	0.617363	0.136824	0.367	-0.166884	-0.0082939	AATAGCGGAGAGGCCGCCTGACGG	TTCACA	CAGGGAAAGTGCGCA	CTCAGG	CGCCCATA	ACGACTTATTGCAGAGGCGA
128	+	214.833	-0.997539	-0.117977	-0.887194	0.617363	0.136824	0.367	-0.166884	0.0116869	AATAGCGGAGAGGCCGCCTGACGG	TTCACA	CAGGGAAAGTGCGCA	CTCAGG	CGCCCATAA	CGACTTATTGCAGAGGCGAA
129	+	221.152	-1.01526	-0.117977	-0.887194	0.617363	0.136824	0.367	-0.166884	-0.00603192	AATAGCGGAGAGGCCGCCTGACGG	TTCACA	CAGGGAAAGTGCGCA	CTCAGG	CGCCCATAAC	GACTTATTGCAGAGGCGAAA
130	+	207.715	-0.976946	0.310348	-0.887194	0.617363	0.122381	-0.0924	-0.106428	0.0173418	AATAGCGGAGAGGCCGCCTGACGG	TTCACA	CAGGGAAAGTGCGCACT	CAGGCG	CCCATAACG	ACTTATTGCAGAGGCGAAAA
131	+	217.684	-1.0056	0.310348	-0.887194	0.617363	0.122381	-0.0924	-0.106428	-0.0113099	AATAGCGGAGAGGCCGCCTGACGG	TTCACA	CAGGGAAAGTGCGCACT	CAGGCG	CCCATAACGA	CTTATTGCAGAGGCGAAAAT
TSS [Transcriptional Start Site Position (nt)], strand [Strand Orientation],Tx_rate [Transcription Initiation Rate (au)], dG_total [Total Gibbs Free Energy Change (kcal/mol)],dG_10 [Gibbs Binding Free Energy for -10 Hexamer (kcal/mol)], dG_35 [Gibbs Binding Free Energy for -35 Hexamer (kcal/mol)], dG_UP [Gibbs Binding Free Energy for Upstream Element (kcal/mol)], dG_ext10 [Gibbs Binding Free Ener…

## Sheet:  Data Set S2
iPromoter-2L
Results
--------------------------------------------------------------------------------------------------------------------------------------------------------------------
The length of the query sequence 1( ompA promoter ) is 151 bp. It has 71 subsequences (length of 81 bp with 1bp step).
The #1 subsequence (1-81) of the qurey sequence 1 is a non-promoter sequence.
The subsequence is:TAATGCAGGCCGCTTCACACTCCTGAGCTGCTGGTCATTTGAGGCTGCGTTCGGATGGGATACCCTGAATAGCGGAGAGGC
The #2 subsequence (2-82) of the qurey sequence 1 is a non-promoter sequence.
The subsequence is:AATGCAGGCCGCTTCACACTCCTGAGCTGCTGGTCATTTGAGGCTGCGTTCGGATGGGATACCCTGAATAGCGGAGAGGCC
The #3 subsequence (3-83) of the qurey sequence 1 is a non-promoter sequence.
The subsequence is:ATGCAGGCCGCTTCACACTCCTGAGCTGCTGGTCATTTGAGGCTGCGTTCGGATGGGATACCCTGAATAGCGGAGAGGCCG
The #4 subsequence (4-84) of the qurey sequence 1 is a non-promoter sequence.
The subsequence is:TGCAGGCCGCTTCACACTCCTGAGCTGCTGGTCATTTGAGGCTGCGTTCGGATGGGATACCCTGAATAGCGGAGAGGCCGC
The #5 subsequence (5-85) of the qurey sequence 1 is a non-promoter sequence.
The subsequence is:GCAGGCCGCTTCACACTCCTGAGCTGCTGGTCATTTGAGGCTGCGTTCGGATGGGATACCCTGAATAGCGGAGAGGCCGCC
The #6 subsequence (6-86) of the qurey sequence 1 is a non-promoter sequence.
The subsequence is:CAGGCCGCTTCACACTCCTGAGCTGCTGGTCATTTGAGGCTGCGTTCGGATGGGATACCCTGAATAGCGGAGAGGCCGCCT
The #7 subsequence (7-87) of the qurey sequence 1 is a non-promoter sequence.
The subsequence is:AGGCCGCTTCACACTCCTGAGCTGCTGGTCATTTGAGGCTGCGTTCGGATGGGATACCCTGAATAGCGGAGAGGCCGCCTG
The #8 subsequence (8-88) of the qurey sequence 1 is a non-promoter sequence.
The subsequence is:GGCCGCTTCACACTCCTGAGCTGCTGGTCATTTGAGGCTGCGTTCGGATGGGATACCCTGAATAGCGGAGAGGCCGCCTGA
The #9 subsequence (9-89) of the qurey sequence 1 is a non-promoter sequence.
The subsequence is:GCCGCTTCACACTCCTGAGCTGCTGGTCATTTGAGGCTGCGTTCGGATGGGATACCCTGAATAGCGGAGAGGCCGCCTGAC
The #10 subsequence (10-90) of the qurey sequence1 is a sequence70-promoter sequence.
The subsequence is:CCGCTTCACACTCCTGAGCTGCTGGTCATTTGAGGCTGCGTTCGGATGGGATACCCTGAATAGCGGAGAGGCCGCCTGACG
The #11 subsequence (11-91) of the qurey sequence1 is a sequence70-promoter sequence.
The subsequence is:CGCTTCACACTCCTGAGCTGCTGGTCATTTGAGGCTGCGTTCGGATGGGATACCCTGAATAGCGGAGAGGCCGCCTGACGG
The #12 subsequence (12-92) of the qurey sequence1 is a sequence70-promoter sequence.
The subsequence is:GCTTCACACTCCTGAGCTGCTGGTCATTTGAGGCTGCGTTCGGATGGGATACCCTGAATAGCGGAGAGGCCGCCTGACGGC
The #13 subsequence (13-93) of the qurey sequence1 is a sequence70-promoter sequence.
The subsequence is:CTTCACACTCCTGAGCTGCTGGTCATTTGAGGCTGCGTTCGGATGGGATACCCTGAATAGCGGAGAGGCCGCCTGACGGCT
The #14 subsequence (14-94) of the qurey sequence1 is a sequence70-promoter sequence.
The subsequence is:TTCACACTCCTGAGCTGCTGGTCATTTGAGGCTGCGTTCGGATGGGATACCCTGAATAGCGGAGAGGCCGCCTGACGGCTT
The #15 subsequence (15-95) of the qurey sequence1 is a sequence70-promoter sequence.
The subsequence is:TCACACTCCTGAGCTGCTGGTCATTTGAGGCTGCGTTCGGATGGGATACCCTGAATAGCGGAGAGGCCGCCTGACGGCTTC
The #16 subsequence (16-96) of the qurey sequence 1 is a non-promoter sequence.
The subsequence is:CACACTCCTGAGCTGCTGGTCATTTGAGGCTGCGTTCGGATGGGATACCCTGAATAGCGGAGAGGCCGCCTGACGGCTTCA
The #17 subsequence (17-97) of the qurey sequence 1 is a non-promoter sequence.
The subsequence is:ACACTCCTGAGCTGCTGGTCATTTGAGGCTGCGTTCGGATGGGATACCCTGAATAGCGGAGAGGCCGCCTGACGGCTTCAC
The #18 subsequence (18-98) of the qurey sequence 1 is a non-promoter sequence.
The subsequence is:CACTCCTGAGCTGCTGGTCATTTGAGGCTGCGTTCGGATGGGATACCCTGAATAGCGGAGAGGCCGCCTGACGGCTTCACA
The #19 subsequence (19-99) of the qurey sequence 1 is a non-promoter sequence.
The subsequence is:ACTCCTGAGCTGCTGGTCATTTGAGGCTGCGTTCGGATGGGATACCCTGAATAGCGGAGAGGCCGCCTGACGGCTTCACAC
The #20 subsequence (20-100) of the qurey sequence 1 is a non-promoter sequence.
The subsequence is:CTCCTGAGCTGCTGGTCATTTGAGGCTGCGTTCGGATGGGATACCCTGAATAGCGGAGAGGCCGCCTGACGGCTTCACACA
The #21 subsequence (21-101) of the qurey sequence 1 is a non-promoter sequence.
The subsequence is:TCCTGAGCTGCTGGTCATTTGAGGCTGCGTTCGGATGGGATACCCTGAATAGCGGAGAGGCCGCCTGACGGCTTCACACAG
The #22 subsequence (22-102) of the qurey sequence 1 is a non-promoter sequence.
The subsequence is:CCTGAGCTGCTGGTCATTTGAGGCTGCGTTCGGATGGGATACCCTGAATAGCGGAGAGGCCGCCTGACGGCTTCACACAGG
The #23 subsequence (23-103) of the qurey sequence 1 is a non-promoter sequence.
The subsequence is:CTGAGCTGCTGGTCATTTGAGGCTGCGTTCGGATGGGATACCCTGAATAGCGGAGAGGCCGCCTGACGGCTTCACACAGGG
The #24 subsequence (24-104) of the qurey sequence 1 is a non-promoter sequence.
The subsequence is:TGAGCTGCTGGTCATTTGAGGCTGCGTTCGGATGGGATACCCTGAATAGCGGAGAGGCCGCCTGACGGCTTCACACAGGGA
The #25 subsequence (25-105) of the qurey sequence 1 is a non-promoter sequence.
The subsequence is:GAGCTGCTGGTCATTTGAGGCTGCGTTCGGATGGGATACCCTGAATAGCGGAGAGGCCGCCTGACGGCTTCACACAGGGAA
The #26 subsequence (26-106) of the qurey sequence 1 is a non-promoter sequence.
The subsequence is:AGCTGCTGGTCATTTGAGGCTGCGTTCGGATGGGATACCCTGAATAGCGGAGAGGCCGCCTGACGGCTTCACACAGGGAAA
The #27 subsequence (27-107) of the qurey sequence 1 is a non-promoter sequence.
The subsequence is:GCTGCTGGTCATTTGAGGCTGCGTTCGGATGGGATACCCTGAATAGCGGAGAGGCCGCCTGACGGCTTCACACAGGGAAAG
The #28 subsequence (28-108) of the qurey sequence 1 is a non-promoter sequence.
The subsequence is:CTGCTGGTCATTTGAGGCTGCGTTCGGATGGGATACCCTGAATAGCGGAGAGGCCGCCTGACGGCTTCACACAGGGAAAGT
The #29 subsequence (29-109) of the qurey sequence 1 is a non-promoter sequence.
The subsequence is:TGCTGGTCATTTGAGGCTGCGTTCGGATGGGATACCCTGAATAGCGGAGAGGCCGCCTGACGGCTTCACACAGGGAAAGTG
The #30 subsequence (30-110) of the qurey sequence 1 is a non-promoter sequence.
The subsequence is:GCTGGTCATTTGAGGCTGCGTTCGGATGGGATACCCTGAATAGCGGAGAGGCCGCCTGACGGCTTCACACAGGGAAAGTGC
The #31 subsequence (31-111) of the qurey sequence 1 is a non-promoter sequence.
The subsequence is:CTGGTCATTTGAGGCTGCGTTCGGATGGGATACCCTGAATAGCGGAGAGGCCGCCTGACGGCTTCACACAGGGAAAGTGCG
The #32 subsequence (32-112) of the qurey sequence 1 is a non-promoter sequence.
The subsequence is:TGGTCATTTGAGGCTGCGTTCGGATGGGATACCCTGAATAGCGGAGAGGCCGCCTGACGGCTTCACACAGGGAAAGTGCGC
The #33 subsequence (33-113) of the qurey sequence 1 is a non-promoter sequence.
The subsequence is:GGTCATTTGAGGCTGCGTTCGGATGGGATACCCTGAATAGCGGAGAGGCCGCCTGACGGCTTCACACAGGGAAAGTGCGCA
The #34 subsequence (34-114) of the qurey sequence 1 is a non-promoter sequence.
The subsequence is:GTCATTTGAGGCTGCGTTCGGATGGGATACCCTGAATAGCGGAGAGGCCGCCTGACGGCTTCACACAGGGAAAGTGCGCAC
The #35 subsequence (35-115) of the qurey sequence 1 is a non-promoter sequence.
The subsequence is:TCATTTGAGGCTGCGTTCGGATGGGATACCCTGAATAGCGGAGAGGCCGCCTGACGGCTTCACACAGGGAAAGTGCGCACT
The #36 subsequence (36-116) of the qurey sequence 1 is a non-promoter sequence.
The subsequence is:CATTTGAGGCTGCGTTCGGATGGGATACCCTGAATAGCGGAGAGGCCGCCTGACGGCTTCACACAGGGAAAGTGCGCACTC
The #37 subsequence (37-117) of the qurey sequence 1 is a non-promoter sequence.
The subsequence is:ATTTGAGGCTGCGTTCGGATGGGATACCCTGAATAGCGGAGAGGCCGCCTGACGGCTTCACACAGGGAAAGTGCGCACTCA
The #38 subsequence (38-118) of the qurey sequence 1 is a non-promoter sequence.
The subsequence is:TTTGAGGCTGCGTTCGGATGGGATACCCTGAATAGCGGAGAGGCCGCCTGACGGCTTCACACAGGGAAAGTGCGCACTCAG
The #39 subsequence (39-119) of the qurey sequence 1 is a non-promoter sequence.
The subsequence is:TTGAGGCTGCGTTCGGATGGGATACCCTGAATAGCGGAGAGGCCGCCTGACGGCTTCACACAGGGAAAGTGCGCACTCAGG
The #40 subsequence (40-120) of the qurey sequence 1 is a non-promoter sequence.
The subsequence is:TGAGGCTGCGTTCGGATGGGATACCCTGAATAGCGGAGAGGCCGCCTGACGGCTTCACACAGGGAAAGTGCGCACTCAGGC
The #41 subsequence (41-121) of the qurey sequence 1 is a non-promoter sequence.
The subsequence is:GAGGCTGCGTTCGGATGGGATACCCTGAATAGCGGAGAGGCCGCCTGACGGCTTCACACAGGGAAAGTGCGCACTCAGGCG
The #42 subsequence (42-122) of the qurey sequence 1 is a non-promoter sequence.
The subsequence is:AGGCTGCGTTCGGATGGGATACCCTGAATAGCGGAGAGGCCGCCTGACGGCTTCACACAGGGAAAGTGCGCACTCAGGCGC
The #43 subsequence (43-123) of the qurey sequence 1 is a non-promoter sequence.
The subsequence is:GGCTGCGTTCGGATGGGATACCCTGAATAGCGGAGAGGCCGCCTGACGGCTTCACACAGGGAAAGTGCGCACTCAGGCGCC
The #44 subsequence (44-124) of the qurey sequence 1 is a non-promoter sequence.
The subsequence is:GCTGCGTTCGGATGGGATACCCTGAATAGCGGAGAGGCCGCCTGACGGCTTCACACAGGGAAAGTGCGCACTCAGGCGCCC
The #45 subsequence (45-125) of the qurey sequence 1 is a non-promoter sequence.
The subsequence is:CTGCGTTCGGATGGGATACCCTGAATAGCGGAGAGGCCGCCTGACGGCTTCACACAGGGAAAGTGCGCACTCAGGCGCCCA
The #46 subsequence (46-126) of the qurey sequence 1 is a non-promoter sequence.
The subsequence is:TGCGTTCGGATGGGATACCCTGAATAGCGGAGAGGCCGCCTGACGGCTTCACACAGGGAAAGTGCGCACTCAGGCGCCCAT
The #47 subsequence (47-127) of the qurey sequence 1 is a non-promoter sequence.
The subsequence is:GCGTTCGGATGGGATACCCTGAATAGCGGAGAGGCCGCCTGACGGCTTCACACAGGGAAAGTGCGCACTCAGGCGCCCATA
The #48 subsequence (48-128) of the qurey sequence 1 is a non-promoter sequence.
The subsequence is:CGTTCGGATGGGATACCCTGAATAGCGGAGAGGCCGCCTGACGGCTTCACACAGGGAAAGTGCGCACTCAGGCGCCCATAA
The #49 subsequence (49-129) of the qurey sequence 1 is a non-promoter sequence.
The subsequence is:GTTCGGATGGGATACCCTGAATAGCGGAGAGGCCGCCTGACGGCTTCACACAGGGAAAGTGCGCACTCAGGCGCCCATAAC
The #50 subsequence (50-130) of the qurey sequence 1 is a non-promoter sequence.
The subsequence is:TTCGGATGGGATACCCTGAATAGCGGAGAGGCCGCCTGACGGCTTCACACAGGGAAAGTGCGCACTCAGGCGCCCATAACG
The #51 subsequence (51-131) of the qurey sequence 1 is a non-promoter sequence.
The subsequence is:TCGGATGGGATACCCTGAATAGCGGAGAGGCCGCCTGACGGCTTCACACAGGGAAAGTGCGCACTCAGGCGCCCATAACGA
The #52 subsequence (52-132) of the qurey sequence 1 is a non-promoter sequence.
The subsequence is:CGGATGGGATACCCTGAATAGCGGAGAGGCCGCCTGACGGCTTCACACAGGGAAAGTGCGCACTCAGGCGCCCATAACGAC
The #53 subsequence (53-133) of the qurey sequence 1 is a non-promoter sequence.
The subsequence is:GGATGGGATACCCTGAATAGCGGAGAGGCCGCCTGACGGCTTCACACAGGGAAAGTGCGCACTCAGGCGCCCATAACGACT
The #54 subsequence (54-134) of the qurey sequence 1 is a non-promoter sequence.
The subsequence is:GATGGGATACCCTGAATAGCGGAGAGGCCGCCTGACGGCTTCACACAGGGAAAGTGCGCACTCAGGCGCCCATAACGACTT
The #55 subsequence (55-135) of the qurey sequence 1 is a non-promoter sequence.
The subsequence is:ATGGGATACCCTGAATAGCGGAGAGGCCGCCTGACGGCTTCACACAGGGAAAGTGCGCACTCAGGCGCCCATAACGACTTA
The #56 subsequence (56-136) of the qurey sequence 1 is a non-promoter sequence.
The subsequence is:TGGGATACCCTGAATAGCGGAGAGGCCGCCTGACGGCTTCACACAGGGAAAGTGCGCACTCAGGCGCCCATAACGACTTAT
The #57 subsequence (57-137) of the qurey sequence 1 is a non-promoter sequence.
The subsequence is:GGGATACCCTGAATAGCGGAGAGGCCGCCTGACGGCTTCACACAGGGAAAGTGCGCACTCAGGCGCCCATAACGACTTATT
The #58 subsequence (58-138) of the qurey sequence 1 is a non-promoter sequence.
The subsequence is:GGATACCCTGAATAGCGGAGAGGCCGCCTGACGGCTTCACACAGGGAAAGTGCGCACTCAGGCGCCCATAACGACTTATTG
The #59 subsequence (59-139) of the qurey sequence 1 is a non-promoter sequence.
The subsequence is:GATACCCTGAATAGCGGAGAGGCCGCCTGACGGCTTCACACAGGGAAAGTGCGCACTCAGGCGCCCATAACGACTTATTGC
The #60 subsequence (60-140) of the qurey sequence 1 is a non-promoter sequence.
The subsequence is:ATACCCTGAATAGCGGAGAGGCCGCCTGACGGCTTCACACAGGGAAAGTGCGCACTCAGGCGCCCATAACGACTTATTGCA
The #61 subsequence (61-141) of the qurey sequence 1 is a non-promoter sequence.
The subsequence is:TACCCTGAATAGCGGAGAGGCCGCCTGACGGCTTCACACAGGGAAAGTGCGCACTCAGGCGCCCATAACGACTTATTGCAG
The #62 subsequence (62-142) of the qurey sequence 1 is a non-promoter sequence.
The subsequence is:ACCCTGAATAGCGGAGAGGCCGCCTGACGGCTTCACACAGGGAAAGTGCGCACTCAGGCGCCCATAACGACTTATTGCAGA
The #63 subsequence (63-143) of the qurey sequence 1 is a non-promoter sequence.
The subsequence is:CCCTGAATAGCGGAGAGGCCGCCTGACGGCTTCACACAGGGAAAGTGCGCACTCAGGCGCCCATAACGACTTATTGCAGAG
The #64 subsequence (64-144) of the qurey sequence 1 is a non-promoter sequence.
The subsequence is:CCTGAATAGCGGAGAGGCCGCCTGACGGCTTCACACAGGGAAAGTGCGCACTCAGGCGCCCATAACGACTTATTGCAGAGG
The #65 subsequence (65-145) of the qurey sequence 1 is a non-promoter sequence.
The subsequence is:CTGAATAGCGGAGAGGCCGCCTGACGGCTTCACACAGGGAAAGTGCGCACTCAGGCGCCCATAACGACTTATTGCAGAGGC
The #66 subsequence (66-146) of the qurey sequence 1 is a non-promoter sequence.
The subsequence is:TGAATAGCGGAGAGGCCGCCTGACGGCTTCACACAGGGAAAGTGCGCACTCAGGCGCCCATAACGACTTATTGCAGAGGCG
The #67 subsequence (67-147) of the qurey sequence 1 is a non-promoter sequence.
The subsequence is:GAATAGCGGAGAGGCCGCCTGACGGCTTCACACAGGGAAAGTGCGCACTCAGGCGCCCATAACGACTTATTGCAGAGGCGA
The #68 subsequence (68-148) of the qurey sequence 1 is a non-promoter sequence.
The subsequence is:AATAGCGGAGAGGCCGCCTGACGGCTTCACACAGGGAAAGTGCGCACTCAGGCGCCCATAACGACTTATTGCAGAGGCGAA
The #69 subsequence (69-149) of the qurey sequence 1 is a non-promoter sequence.
The subsequence is:ATAGCGGAGAGGCCGCCTGACGGCTTCACACAGGGAAAGTGCGCACTCAGGCGCCCATAACGACTTATTGCAGAGGCGAAA
The #70 subsequence (70-150) of the qurey sequence 1 is a non-promoter sequence.
The subsequence is:TAGCGGAGAGGCCGCCTGACGGCTTCACACAGGGAAAGTGCGCACTCAGGCGCCCATAACGACTTATTGCAGAGGCGAAAA
The #71 subsequence (71-151) of the qurey sequence 1 is a non-promoter sequence.
The subsequence is:AGCGGAGAGGCCGCCTGACGGCTTCACACAGGGAAAGTGCGCACTCAGGCGCCCATAACGACTTATTGCAGAGGCGAAAAT
